# Supplementary material for: Small proline-rich proteins (SPRRs) are epidermally produced antimicrobial proteins that defend the cutaneous barrier by direct bacterial membrane disruption
Source: eLife. 2022 Mar 2;11:e76729. doi: 10.7554/eLife.76729 (PMC8912919; doi:10.7554/eLife.76729)
Supplement: Figure 2—figure supplement 2—source data 1. [file elife-76729-fig2-figsupp2-data1.zip]

Archive with 5 entries (5 files):
- Figure 2-figure supplement 2-source data/Fig2_sup2_sourceChenlu 2019-03-19 18h13m16s(Chemiluminescence).jpg
- Figure 2-figure supplement 2-source data/Fig2_sup2_sourceGapdh(Chemiluminescence).pdf
- Figure 2-figure supplement 2-source data/Fig2_sup2_sourceGapdhChenlu 2019-03-19 18h06m23s(Chemiluminescence).jpg
- Figure 2-figure supplement 2-source data/Fig2_sup2_sourceSPRR1A.pdf
- Zhanget al_ELIFE_transparent_reporting.docx
