# Supplementary material for: Small proline-rich proteins (SPRRs) are epidermally produced antimicrobial proteins that defend the cutaneous barrier by direct bacterial membrane disruption
Source: eLife. 2022 Mar 2;11:e76729. doi: 10.7554/eLife.76729 (PMC8912919; doi:10.7554/eLife.76729)
Supplement: Figure 3—source data 1. [file elife-76729-fig3-data1.zip]

Archive with 4 entries (4 files):
- Figure 3-source data/2021-02-09 15hr 13min 02sec_[right]]hSPRR1B.tif
- Figure 3-source data/2021-02-09 15hr 15min 02sec_[left]mSPRR1A.tif
- Figure 3-source data/longexposure.pdf
- Figure 3-source data/shortexposure.pdf
