# Supplementary material for: Small proline-rich proteins (SPRRs) are epidermally produced antimicrobial proteins that defend the cutaneous barrier by direct bacterial membrane disruption
Source: eLife. 2022 Mar 2;11:e76729. doi: 10.7554/eLife.76729 (PMC8912919; doi:10.7554/eLife.76729)
Supplement: Figure 3—figure supplement 1—source data 1. [file elife-76729-fig3-figsupp1-data1.zip]

Archive with 4 entries (4 files):
- Figure3-figuresupplement1-Source Data/20180807-mSprr1a_SD75.pdf
- Figure3-figuresupplement1-Source Data/20180807-mSprr1a_SD75.tif
- Figure3-figuresupplement1-Source Data/20180920-hSPRR1B-SD75.pdf
- Figure3-figuresupplement1-Source Data/20180920-hSPRR1B-SD75.tif
