# Supplementary material for: Small proline-rich proteins (SPRRs) are epidermally produced antimicrobial proteins that defend the cutaneous barrier by direct bacterial membrane disruption
Source: eLife. 2022 Mar 2;11:e76729. doi: 10.7554/eLife.76729 (PMC8912919; doi:10.7554/eLife.76729)
Supplement: Figure 4—figure supplement 1—source data 1. [file elife-76729-fig4-figsupp1-data1.zip]

Archive with 4 entries (4 files):
- Figure 4_figuresupplement 1-Source Data/GAPDH(chemiluminescence).jpg
- Figure 4_figuresupplement 1-Source Data/GAPDH(chemiluminescence).pdf
- Figure 4_figuresupplement 1-Source Data/SPPR1A(Chemiluminescence).pdf
- Figure 4_figuresupplement 1-Source Data/SPRR1a(Chemiluminescence).jpg
